# Supplementary material for: Variable interaction specificity and symbiont performance in Panamanian Trachymyrmex and Sericomyrmex fungus-growing ants
Source: BMC Evol Biol. 2014 Dec 4;14:244. doi: 10.1186/s12862-014-0244-6 (PMC4262973; doi:10.1186/s12862-014-0244-6)
Supplement: Additional file 1: — Enzyme activity measurements for the 38 samples colonies. [file 12862_2014_244_MOESM1_ESM.xlsx]

## Sheet: Sheet1
Colony ID	Ant species	Fungus haplotype	Enzyme	Activity
Sam1	Sam	A	Cellulos	0.657
Sam10	Sam	A	Cellulos	0.962
Sam2	Sam	A	Cellulos	0.82
Sam3	Sam	A	Cellulos	0.626
Sam4	Sam	A	Cellulos	0.067
Sam5	Sam	A	Cellulos	0.025
Sam6	Sam	A	Cellulos	0.275
Sam7	Sam	A	Cellulos	0.283
Sam8	Sam	A	Cellulos	0.275
Sam9	Sam	A	Cellulos	1.022
Tsp3-10	Tsp3	B	Cellulos	0.763
Tsp3-11	Tsp3	B	Cellulos	1.223
Tsp3-12	Tsp3	B	Cellulos	1.094
Tsp3-13	Tsp3	B	Cellulos	1.04
Tsp3-14	Tsp3	B	Cellulos	0.849
Tsp3-15	Tsp3	B	Cellulos	1.175
Tsp3-7	Tsp3	B	Cellulos	1.016
Tsp3-8	Tsp3	B	Cellulos	0.853
Tsp3-9	Tsp3	B	Cellulos	1.319
Tsp1-10	Tcor_sp1	E	Cellulos	1.635
Tsp1-11	Tcor_sp3	D	Cellulos	1.494
Tsp1-12	Tcor_sp1	F	Cellulos	1.09
Tsp1-13	Tcor_sp3	C	Cellulos	1.406
Tsp1-3	Tcor_sp2	E	Cellulos	1.129
Tsp1-4	Tcor_sp2	D	Cellulos	1.418
Tsp1-5	Tcor_sp2	D	Cellulos	0.577
Tsp1-6	Tcor_sp2	D	Cellulos	0.458
Tsp1-7	Tcor_sp2	C	Cellulos	1.171
Tsp1-8	Tcor_sp1	F	Cellulos	0.479
Tsp4-10	Tzet	D	Cellulos	1.145
Tsp4-12	Tzet	D	Cellulos	1.297
Tsp4-13	Tzet	D	Cellulos	0.925
Tsp4-15	Tzet	G	Cellulos	1.316
Tsp4-16	Tzet	D	Cellulos	1.188
Tsp4-17	Tzet	C	Cellulos	1.251
Tsp4-18	Tzet	C	Cellulos	0.717
Tsp4-19	Tzet	C	Cellulos	0.655
Tsp4-9	Tzet	D	Cellulos	1.495
Sam1	Sam	A	Rhamno	0.481
Sam10	Sam	A	Rhamno	0.415
Sam2	Sam	A	Rhamno	0.525
Sam3	Sam	A	Rhamno	0.577
Sam4	Sam	A	Rhamno	0.565
Sam5	Sam	A	Rhamno	0.046
Sam6	Sam	A	Rhamno	0.181
Sam7	Sam	A	Rhamno	0.319
Sam8	Sam	A	Rhamno	0.171
Sam9	Sam	A	Rhamno	0.469
Tsp3-10	Tsp3	B	Rhamno	0.412
Tsp3-11	Tsp3	B	Rhamno	0.848
Tsp3-12	Tsp3	B	Rhamno	0.719
Tsp3-13	Tsp3	B	Rhamno	0.556
Tsp3-14	Tsp3	B	Rhamno	0.654
Tsp3-15	Tsp3	B	Rhamno	0.571
Tsp3-7	Tsp3	B	Rhamno	1.116
Tsp3-8	Tsp3	B	Rhamno	0.803
Tsp3-9	Tsp3	B	Rhamno	1.178
Tsp1-10	Tcor_sp1	E	Rhamno	0.85
Tsp1-11	Tcor_sp3	D	Rhamno	1.144
Tsp1-12	Tcor_sp1	F	Rhamno	0.737
Tsp1-13	Tcor_sp3	C	Rhamno	0.505
Tsp1-3	Tcor_sp2	E	Rhamno	1.652
Tsp1-4	Tcor_sp2	D	Rhamno	1.18
Tsp1-5	Tcor_sp2	D	Rhamno	1.183
Tsp1-6	Tcor_sp2	D	Rhamno	0.869
Tsp1-7	Tcor_sp2	C	Rhamno	0.615
Tsp1-8	Tcor_sp1	F	Rhamno	0.514
Tsp4-10	Tzet	D	Rhamno	1.128
Tsp4-12	Tzet	D	Rhamno	1.031
Tsp4-13	Tzet	D	Rhamno	0.631
Tsp4-15	Tzet	G	Rhamno	0.601
Tsp4-16	Tzet	D	Rhamno	0.792
Tsp4-17	Tzet	C	Rhamno	0.948
Tsp4-18	Tzet	C	Rhamno	0.69
Tsp4-19	Tzet	C	Rhamno	0.546
Tsp4-9	Tzet	D	Rhamno	1.067
Sam1	Sam	A	Casein	1.317
Sam10	Sam	A	Casein	1.245
Sam2	Sam	A	Casein	1.16
Sam3	Sam	A	Casein	1.894
Sam4	Sam	A	Casein	1.16
Sam5	Sam	A	Casein	1.449
Sam6	Sam	A	Casein	1.158
Sam7	Sam	A	Casein	1.445
Sam8	Sam	A	Casein	1.278
Sam9	Sam	A	Casein	1.062
Tsp3-10	Tsp3	B	Casein	1.834
Tsp3-11	Tsp3	B	Casein	1.912
Tsp3-12	Tsp3	B	Casein	1.643
Tsp3-13	Tsp3	B	Casein	1.399
Tsp3-14	Tsp3	B	Casein	1.494
Tsp3-15	Tsp3	B	Casein	1.218
Tsp3-7	Tsp3	B	Casein	1.291
Tsp3-8	Tsp3	B	Casein	1.24
Tsp3-9	Tsp3	B	Casein	1.525
Tsp1-10	Tcor_sp1	E	Casein	1.345
Tsp1-11	Tcor_sp3	D	Casein	2.379
Tsp1-12	Tcor_sp1	F	Casein	0.569
Tsp1-13	Tcor_sp3	C	Casein	1.51
Tsp1-3	Tcor_sp2	E	Casein	1.703
Tsp1-4	Tcor_sp2	D	Casein	1.673
Tsp1-5	Tcor_sp2	D	Casein	1.44
Tsp1-6	Tcor_sp2	D	Casein	1.371
Tsp1-7	Tcor_sp2	C	Casein	1.422
Tsp1-8	Tcor_sp1	F	Casein	0.467
Tsp4-10	Tzet	D	Casein	1.615
Tsp4-12	Tzet	D	Casein	1.703
Tsp4-13	Tzet	D	Casein	1.676
Tsp4-15	Tzet	G	Casein	1.242
Tsp4-16	Tzet	D	Casein	2.379
Tsp4-17	Tzet	C	Casein	2.063
Tsp4-18	Tzet	C	Casein	1.324
Tsp4-19	Tzet	C	Casein	0.92
Tsp4-9	Tzet	D	Casein	1.572
Sam1	Sam	A	Xylan	0.115
Sam10	Sam	A	Xylan	0.834
Sam2	Sam	A	Xylan	0.235
Sam3	Sam	A	Xylan	0.517
Sam4	Sam	A	Xylan	0
Sam5	Sam	A	Xylan	0
Sam6	Sam	A	Xylan	0
Sam7	Sam	A	Xylan	0
Sam8	Sam	A	Xylan	0.138
Sam9	Sam	A	Xylan	0.732
Tsp3-10	Tsp3	B	Xylan	0.49
Tsp3-11	Tsp3	B	Xylan	1.013
Tsp3-12	Tsp3	B	Xylan	1.001
Tsp3-13	Tsp3	B	Xylan	0.997
Tsp3-14	Tsp3	B	Xylan	1.31
Tsp3-15	Tsp3	B	Xylan	0.829
Tsp3-7	Tsp3	B	Xylan	0.379
Tsp3-8	Tsp3	B	Xylan	0.1
Tsp3-9	Tsp3	B	Xylan	1.873
Tsp1-10	Tcor_sp1	E	Xylan	1.921
Tsp1-11	Tcor_sp3	D	Xylan	2.411
Tsp1-12	Tcor_sp1	F	Xylan	0.338
Tsp1-13	Tcor_sp3	C	Xylan	1.415
Tsp1-3	Tcor_sp2	E	Xylan	1.595
Tsp1-4	Tcor_sp2	D	Xylan	2.217
Tsp1-5	Tcor_sp2	D	Xylan	1.478
Tsp1-6	Tcor_sp2	D	Xylan	1.159
Tsp1-7	Tcor_sp2	C	Xylan	1.351
Tsp1-8	Tcor_sp1	F	Xylan	0.786
Tsp4-10	Tzet	D	Xylan	2.341
Tsp4-12	Tzet	D	Xylan	2.091
Tsp4-13	Tzet	D	Xylan	1.489
Tsp4-15	Tzet	G	Xylan	1.768
Tsp4-16	Tzet	D	Xylan	1.309
Tsp4-17	Tzet	C	Xylan	1.752
Tsp4-18	Tzet	C	Xylan	0.374
Tsp4-19	Tzet	C	Xylan	1.136
Tsp4-9	Tzet	D	Xylan	2.087
Sam1	Sam	A	Amylose	0.711
Sam10	Sam	A	Amylose	1.149
Sam2	Sam	A	Amylose	0.885
Sam3	Sam	A	Amylose	0.863
Sam4	Sam	A	Amylose	0.321
Sam5	Sam	A	Amylose	0.516
Sam6	Sam	A	Amylose	0.693
Sam7	Sam	A	Amylose	0.549
Sam8	Sam	A	Amylose	0.528
Sam9	Sam	A	Amylose	1.633
Tsp3-10	Tsp3	B	Amylose	1.19
Tsp3-11	Tsp3	B	Amylose	1.609
Tsp3-12	Tsp3	B	Amylose	1.21
Tsp3-13	Tsp3	B	Amylose	0.968
Tsp3-14	Tsp3	B	Amylose	0.834
Tsp3-15	Tsp3	B	Amylose	0.95
Tsp3-7	Tsp3	B	Amylose	0.804
Tsp3-8	Tsp3	B	Amylose	0.774
Tsp3-9	Tsp3	B	Amylose	2.094
Tsp1-10	Tcor_sp1	E	Amylose	3.041
Tsp1-11	Tcor_sp3	D	Amylose	2.452
Tsp1-12	Tcor_sp1	F	Amylose	2.014
Tsp1-13	Tcor_sp3	C	Amylose	1.267
Tsp1-3	Tcor_sp2	E	Amylose	2.021
Tsp1-4	Tcor_sp2	D	Amylose	2.104
Tsp1-5	Tcor_sp2	D	Amylose	1.512
Tsp1-6	Tcor_sp2	D	Amylose	0.861
Tsp1-7	Tcor_sp2	C	Amylose	2.066
Tsp1-8	Tcor_sp1	F	Amylose	0.991
Tsp4-10	Tzet	D	Amylose	1.66
Tsp4-12	Tzet	D	Amylose	1.982
Tsp4-13	Tzet	D	Amylose	1.123
Tsp4-15	Tzet	G	Amylose	1.109
Tsp4-16	Tzet	D	Amylose	1.732
Tsp4-17	Tzet	C	Amylose	1.49
Tsp4-18	Tzet	C	Amylose	1.607
Tsp4-19	Tzet	C	Amylose	0.837
Tsp4-9	Tzet	D	Amylose	1.913
Sam1	Sam	A	Xyloglu	0.513
Sam10	Sam	A	Xyloglu	0.82
Sam2	Sam	A	Xyloglu	0.475
Sam3	Sam	A	Xyloglu	0.164
Sam4	Sam	A	Xyloglu	0
Sam5	Sam	A	Xyloglu	0
Sam6	Sam	A	Xyloglu	0
Sam7	Sam	A	Xyloglu	0.138
Sam8	Sam	A	Xyloglu	0
Sam9	Sam	A	Xyloglu	0.354
Tsp3-10	Tsp3	B	Xyloglu	0.86
Tsp3-11	Tsp3	B	Xyloglu	1.321
Tsp3-12	Tsp3	B	Xyloglu	1.063
Tsp3-13	Tsp3	B	Xyloglu	1.123
Tsp3-14	Tsp3	B	Xyloglu	0.837
Tsp3-15	Tsp3	B	Xyloglu	0.919
Tsp3-7	Tsp3	B	Xyloglu	1.165
Tsp3-8	Tsp3	B	Xyloglu	1.189
Tsp3-9	Tsp3	B	Xyloglu	1.687
Tsp1-10	Tcor_sp1	E	Xyloglu	2.228
Tsp1-11	Tcor_sp3	D	Xyloglu	1.771
Tsp1-12	Tcor_sp1	F	Xyloglu	0.691
Tsp1-13	Tcor_sp3	C	Xyloglu	0.874
Tsp1-3	Tcor_sp2	E	Xyloglu	1.729
Tsp1-4	Tcor_sp2	D	Xyloglu	1.526
Tsp1-5	Tcor_sp2	D	Xyloglu	1.101
Tsp1-6	Tcor_sp2	D	Xyloglu	0.493
Tsp1-7	Tcor_sp2	C	Xyloglu	0.835
Tsp1-8	Tcor_sp1	F	Xyloglu	0.251
Tsp4-10	Tzet	D	Xyloglu	1.749
Tsp4-12	Tzet	D	Xyloglu	2.141
Tsp4-13	Tzet	D	Xyloglu	1.326
Tsp4-15	Tzet	G	Xyloglu	1.314
Tsp4-16	Tzet	D	Xyloglu	1.782
Tsp4-17	Tzet	C	Xyloglu	1.341
Tsp4-18	Tzet	C	Xyloglu	0.849
Tsp4-19	Tzet	C	Xyloglu	1.107
Tsp4-9	Tzet	D	Xyloglu	2.504
Sam1	Sam	A	Debarab	0.304
Sam10	Sam	A	Debarab	0.217
Sam2	Sam	A	Debarab	0.356
Sam3	Sam	A	Debarab	0.382
Sam4	Sam	A	Debarab	0.227
Sam5	Sam	A	Debarab	0.228
Sam6	Sam	A	Debarab	0.275
Sam7	Sam	A	Debarab	0.279
Sam8	Sam	A	Debarab	0.217
Sam9	Sam	A	Debarab	0.393
Tsp3-10	Tsp3	B	Debarab	0.549
Tsp3-11	Tsp3	B	Debarab	0.557
Tsp3-12	Tsp3	B	Debarab	0.472
Tsp3-13	Tsp3	B	Debarab	0.323
Tsp3-14	Tsp3	B	Debarab	0.423
Tsp3-15	Tsp3	B	Debarab	0.407
Tsp3-7	Tsp3	B	Debarab	0.433
Tsp3-8	Tsp3	B	Debarab	0.46
Tsp3-9	Tsp3	B	Debarab	0.718
Tsp1-10	Tcor_sp1	E	Debarab	1.41
Tsp1-11	Tcor_sp3	D	Debarab	1.11
Tsp1-12	Tcor_sp1	F	Debarab	0.61
Tsp1-13	Tcor_sp3	C	Debarab	0.542
Tsp1-3	Tcor_sp2	E	Debarab	1.306
Tsp1-4	Tcor_sp2	D	Debarab	1.324
Tsp1-5	Tcor_sp2	D	Debarab	1.244
Tsp1-6	Tcor_sp2	D	Debarab	1.153
Tsp1-7	Tcor_sp2	C	Debarab	0.819
Tsp1-8	Tcor_sp1	F	Debarab	0.583
Tsp4-10	Tzet	D	Debarab	0.813
Tsp4-12	Tzet	D	Debarab	1.344
Tsp4-13	Tzet	D	Debarab	1.201
Tsp4-15	Tzet	G	Debarab	0.502
Tsp4-16	Tzet	D	Debarab	0.93
Tsp4-17	Tzet	C	Debarab	0.707
Tsp4-18	Tzet	C	Debarab	0.414
Tsp4-19	Tzet	C	Debarab	0.414
Tsp4-9	Tzet	D	Debarab	1.236
Sam1	Sam	A	Betaglu	0.524
Sam10	Sam	A	Betaglu	0.852
Sam2	Sam	A	Betaglu	0.56
Sam3	Sam	A	Betaglu	0.024
Sam4	Sam	A	Betaglu	0
Sam5	Sam	A	Betaglu	0
Sam6	Sam	A	Betaglu	0.503
Sam7	Sam	A	Betaglu	0.341
Sam8	Sam	A	Betaglu	0.329
Sam9	Sam	A	Betaglu	0.544
Tsp3-10	Tsp3	B	Betaglu	0.669
Tsp3-11	Tsp3	B	Betaglu	1.045
Tsp3-12	Tsp3	B	Betaglu	1.29
Tsp3-13	Tsp3	B	Betaglu	1.242
Tsp3-14	Tsp3	B	Betaglu	1.044
Tsp3-15	Tsp3	B	Betaglu	1.081
Tsp3-7	Tsp3	B	Betaglu	0.78
Tsp3-8	Tsp3	B	Betaglu	0.92
Tsp3-9	Tsp3	B	Betaglu	1.535
Tsp1-10	Tcor_sp1	E	Betaglu	1.622
Tsp1-11	Tcor_sp3	D	Betaglu	1.599
Tsp1-12	Tcor_sp1	F	Betaglu	0.623
Tsp1-13	Tcor_sp3	C	Betaglu	1.133
Tsp1-3	Tcor_sp2	E	Betaglu	1.381
Tsp1-4	Tcor_sp2	D	Betaglu	1.852
Tsp1-5	Tcor_sp2	D	Betaglu	1.095
Tsp1-6	Tcor_sp2	D	Betaglu	0.756
Tsp1-7	Tcor_sp2	C	Betaglu	1.108
Tsp1-8	Tcor_sp1	F	Betaglu	0.522
Tsp4-10	Tzet	D	Betaglu	1.489
Tsp4-12	Tzet	D	Betaglu	1.856
Tsp4-13	Tzet	D	Betaglu	0.977
Tsp4-15	Tzet	G	Betaglu	1.075
Tsp4-16	Tzet	D	Betaglu	1.544
Tsp4-17	Tzet	C	Betaglu	1.216
Tsp4-18	Tzet	C	Betaglu	0.918
Tsp4-19	Tzet	C	Betaglu	0.612
Tsp4-9	Tzet	D	Betaglu	1.831
Sam1	Sam	A	Arabxyl	0.631
Sam10	Sam	A	Arabxyl	1.037
Sam2	Sam	A	Arabxyl	0.827
Sam3	Sam	A	Arabxyl	0.904
Sam4	Sam	A	Arabxyl	0
Sam5	Sam	A	Arabxyl	0.161
Sam6	Sam	A	Arabxyl	0.546
Sam7	Sam	A	Arabxyl	0.338
Sam8	Sam	A	Arabxyl	0.847
Sam9	Sam	A	Arabxyl	1.129
Tsp3-10	Tsp3	B	Arabxyl	0.922
Tsp3-11	Tsp3	B	Arabxyl	1.706
Tsp3-12	Tsp3	B	Arabxyl	1.523
Tsp3-13	Tsp3	B	Arabxyl	1.556
Tsp3-14	Tsp3	B	Arabxyl	1.917
Tsp3-15	Tsp3	B	Arabxyl	1.295
Tsp3-7	Tsp3	B	Arabxyl	1.162
Tsp3-8	Tsp3	B	Arabxyl	0.901
Tsp3-9	Tsp3	B	Arabxyl	2.916
Tsp1-10	Tcor_sp1	E	Arabxyl	2.509
Tsp1-11	Tcor_sp3	D	Arabxyl	3.164
Tsp1-12	Tcor_sp1	F	Arabxyl	0.737
Tsp1-13	Tcor_sp3	C	Arabxyl	1.491
Tsp1-3	Tcor_sp2	E	Arabxyl	1.668
Tsp1-4	Tcor_sp2	D	Arabxyl	2.607
Tsp1-5	Tcor_sp2	D	Arabxyl	2.104
Tsp1-6	Tcor_sp2	D	Arabxyl	1.639
Tsp1-7	Tcor_sp2	C	Arabxyl	1.462
Tsp1-8	Tcor_sp1	F	Arabxyl	1.021
Tsp4-10	Tzet	D	Arabxyl	2.751
Tsp4-12	Tzet	D	Arabxyl	2.789
Tsp4-13	Tzet	D	Arabxyl	2.2
Tsp4-15	Tzet	G	Arabxyl	1.995
Tsp4-16	Tzet	D	Arabxyl	1.753
Tsp4-17	Tzet	C	Arabxyl	1.752
Tsp4-18	Tzet	C	Arabxyl	0.858
Tsp4-19	Tzet	C	Arabxyl	1.671
Tsp4-9	Tzet	D	Arabxyl	2.962
Sam1	Sam	A	Galman	0.586
Sam10	Sam	A	Galman	0.692
Sam2	Sam	A	Galman	0.458
Sam3	Sam	A	Galman	0.464
Sam4	Sam	A	Galman	0.623
Sam5	Sam	A	Galman	0.539
Sam6	Sam	A	Galman	0.62
Sam7	Sam	A	Galman	0.543
Sam8	Sam	A	Galman	0.491
Sam9	Sam	A	Galman	0.555
Tsp3-10	Tsp3	B	Galman	0.109
Tsp3-11	Tsp3	B	Galman	0.022
Tsp3-12	Tsp3	B	Galman	0.219
Tsp3-13	Tsp3	B	Galman	0.332
Tsp3-14	Tsp3	B	Galman	0.284
Tsp3-15	Tsp3	B	Galman	0.297
Tsp3-7	Tsp3	B	Galman	0.165
Tsp3-8	Tsp3	B	Galman	0.193
Tsp3-9	Tsp3	B	Galman	0.29
Tsp1-10	Tcor_sp1	E	Galman	0.708
Tsp1-11	Tcor_sp3	D	Galman	1.051
Tsp1-12	Tcor_sp1	F	Galman	0.45
Tsp1-13	Tcor_sp3	C	Galman	0.758
Tsp1-3	Tcor_sp2	E	Galman	0.702
Tsp1-4	Tcor_sp2	D	Galman	1.052
Tsp1-5	Tcor_sp2	D	Galman	0.504
Tsp1-6	Tcor_sp2	D	Galman	0.495
Tsp1-7	Tcor_sp2	C	Galman	0.356
Tsp1-8	Tcor_sp1	F	Galman	0.121
Tsp4-10	Tzet	D	Galman	0.624
Tsp4-12	Tzet	D	Galman	0.544
Tsp4-13	Tzet	D	Galman	0.36
Tsp4-15	Tzet	G	Galman	0.4
Tsp4-16	Tzet	D	Galman	0.576
Tsp4-17	Tzet	C	Galman	0.731
Tsp4-18	Tzet	C	Galman	0.689
Tsp4-19	Tzet	C	Galman	0.463
Tsp4-9	Tzet	D	Galman	0.848
Sam1	Sam	A	Galactan	0.719
Sam10	Sam	A	Galactan	0.487
Sam2	Sam	A	Galactan	0.485
Sam3	Sam	A	Galactan	0.837
Sam4	Sam	A	Galactan	0.425
Sam5	Sam	A	Galactan	0.56
Sam6	Sam	A	Galactan	0.577
Sam7	Sam	A	Galactan	0.581
Sam8	Sam	A	Galactan	0.545
Sam9	Sam	A	Galactan	0.818
Tsp3-10	Tsp3	B	Galactan	0.733
Tsp3-11	Tsp3	B	Galactan	0.862
Tsp3-12	Tsp3	B	Galactan	1.025
Tsp3-13	Tsp3	B	Galactan	0.621
Tsp3-14	Tsp3	B	Galactan	0.555
Tsp3-15	Tsp3	B	Galactan	0.618
Tsp3-7	Tsp3	B	Galactan	0.852
Tsp3-8	Tsp3	B	Galactan	1.113
Tsp3-9	Tsp3	B	Galactan	1.246
Tsp1-10	Tcor_sp1	E	Galactan	0.985
Tsp1-11	Tcor_sp3	D	Galactan	1.202
Tsp1-12	Tcor_sp1	F	Galactan	0.696
Tsp1-13	Tcor_sp3	C	Galactan	0.657
Tsp1-3	Tcor_sp2	E	Galactan	0.852
Tsp1-4	Tcor_sp2	D	Galactan	1.448
Tsp1-5	Tcor_sp2	D	Galactan	1.342
Tsp1-6	Tcor_sp2	D	Galactan	1.198
Tsp1-7	Tcor_sp2	C	Galactan	0.788
Tsp1-8	Tcor_sp1	F	Galactan	0.795
Tsp4-10	Tzet	D	Galactan	1.209
Tsp4-12	Tzet	D	Galactan	1.514
Tsp4-13	Tzet	D	Galactan	0.76
Tsp4-15	Tzet	G	Galactan	1.087
Tsp4-16	Tzet	D	Galactan	1.638
Tsp4-17	Tzet	C	Galactan	0.674
Tsp4-18	Tzet	C	Galactan	0.52
Tsp4-19	Tzet	C	Galactan	0.693
Tsp4-9	Tzet	D	Galactan	1.428
Sam1	Sam	A	Collag	0.419
Sam10	Sam	A	Collag	0.836
Sam2	Sam	A	Collag	0.247
Sam3	Sam	A	Collag	0
Sam4	Sam	A	Collag	0.471
Sam5	Sam	A	Collag	0
Sam6	Sam	A	Collag	0.566
Sam7	Sam	A	Collag	0.629
Sam8	Sam	A	Collag	0.964
Sam9	Sam	A	Collag	0.366
Tsp3-10	Tsp3	B	Collag	1.028
Tsp3-11	Tsp3	B	Collag	1.022
Tsp3-12	Tsp3	B	Collag	0.984
Tsp3-13	Tsp3	B	Collag	0.954
Tsp3-14	Tsp3	B	Collag	0.831
Tsp3-15	Tsp3	B	Collag	0.565
Tsp3-7	Tsp3	B	Collag	0.823
Tsp3-8	Tsp3	B	Collag	1.048
Tsp3-9	Tsp3	B	Collag	1.209
Tsp1-10	Tcor_sp1	E	Collag	0.747
Tsp1-11	Tcor_sp3	D	Collag	1.59
Tsp1-12	Tcor_sp1	F	Collag	0
Tsp1-13	Tcor_sp3	C	Collag	0.616
Tsp1-3	Tcor_sp2	E	Collag	0.463
Tsp1-4	Tcor_sp2	D	Collag	1.25
Tsp1-5	Tcor_sp2	D	Collag	0.99
Tsp1-6	Tcor_sp2	D	Collag	0.886
Tsp1-7	Tcor_sp2	C	Collag	0.777
Tsp1-8	Tcor_sp1	F	Collag	0
Tsp4-10	Tzet	D	Collag	1.275
Tsp4-12	Tzet	D	Collag	1.522
Tsp4-13	Tzet	D	Collag	1.568
Tsp4-15	Tzet	G	Collag	0.627
Tsp4-16	Tzet	D	Collag	1.613
Tsp4-17	Tzet	C	Collag	0.932
Tsp4-18	Tzet	C	Collag	0
Tsp4-19	Tzet	C	Collag	0
Tsp4-9	Tzet	D	Collag	1.222
